# Supplementary material for: Radiation Dose to Swallowing Muscles and Post-Radiotherapy Laryngeal Penetration or Aspiration in Head and Neck Squamous Cell Carcinoma
Source: Cancers (Basel). 2026 Feb 7;18(4):543. doi: 10.3390/cancers18040543 (PMC12938471; doi:10.3390/cancers18040543)
Supplement: Supplementary file 1 [file cancers-18-00543-s001.zip]

Archive with 1 entries (1 files):
- ESM_1.pdf
